# Supplementary material for: Multidisciplinary Management of Spinal Dural Arteriovenous Fistulas Using an Endovascular-First Treatment Strategy: A Nine-Year Single-Center Experience
Source: Neurol Int. 2026 Jul 16;18(7):137. doi: 10.3390/neurolint18070137 (PMC13415202; doi:10.3390/neurolint18070137)
Supplement: Supplementary file 1 [file neurolint-18-00137-s001.zip]

Archive with 1 entries (1 files):
- neurolint-4338486-supplementary.pdf
